# Supplementary material for: Hechtian Strands Transmit Cell Wall Integrity Signals in Plant Cells
Source: Plants (Basel). 2020 May 9;9(5):604. doi: 10.3390/plants9050604 (PMC7284614; doi:10.3390/plants9050604)
Supplement: Supplementary file 1 [file plants-09-00604-s001.zip]

Archive with 3 entries (3 files):
- Yoneda et al Suppl/SupFigS1.pdf
- Yoneda et al Suppl/SupMovie.mp4
- Yoneda et al Suppl/~$chtian_Yoneda et al.docx
